# Supplementary material for: Peonidin-3-O-Glucoside from Purple Corncob Ameliorates Nonalcoholic Fatty Liver Disease by Regulating Mitochondrial and Lysosome Functions to Reduce Oxidative Stress and Inflammation
Source: Nutrients. 2023 Jan 11;15(2):372. doi: 10.3390/nu15020372 (PMC9866220; doi:10.3390/nu15020372)
Supplement: Supplementary file 1 [file nutrients-15-00372-s001.zip]

Archive with 2 entries (2 files):
- nutrients-2085833-supplementary figures.pdf
- video S1.mp4
